# Supplementary material for: Diagnostic and Prognostic Risk Assessment of Heat Shock Protein HSPA1B rs2763979 Gene Variant in Asthma
Source: Genes (Basel). 2022 Dec 16;13(12):2391. doi: 10.3390/genes13122391 (PMC9778050; doi:10.3390/genes13122391)
Supplement: Supplementary file 1 [file genes-13-02391-s001.zip]

Archive with 1 entries (1 files):
- genes-1983935-supplementary.pdf
